# Supplementary material for: Development and application of a next-generation sequencing protocol and bioinformatics pipeline for the comprehensive analysis of the canine immunoglobulin repertoire
Source: PLoS One. 2022 Jul 8;17(7):e0270710. doi: 10.1371/journal.pone.0270710 (PMC9269486; doi:10.1371/journal.pone.0270710)
Supplement: S1 Table — (XLSX) [file pone.0270710.s015.xlsx]

## Sheet: Sheet1
Name	Sequence (5' to 3')	Notes	Step
cIGHA-RT	CAGAGGCTCAGCGGGAACAC	RT oligo of CgA	A
cIGHE-RT	GCGATGTTGTCTTTACAGCAGGAGGC	RT oligo of CgE	A
cIGHG-RT	GGCCAGTGGGAAAACCGAGG	RT oligo of CgG	A
cIGHM-RT	ACAGGGAGTTCTCACAGGTG	RT oligo of Cmu	A
cIGKC-RT	CTGGAGATGGTTGGAACAAATAGACGG	RT oligo of Kappa chain	A
cIGLC-RT	GGAGGYGGGAAGAGTGTG	RT oligo of Lambda chain	A
TSO	GTGACTGGAGTTCAGACGTGTGCTCTTCCGATCTNNNNNNNNGG*G[Block]	Template Switch Oligo	B
cIGHA-PCR1	ACACTCTTTCCCTACACGACGCTCTTCCGATCTNNACTGGGGCTGGTTTTGGAC*T	PCR1 oligo of CgA	C
cIGHE-PCR1	ACACTCTTTCCCTACACGACGCTCTTCCGATCTNNGGTCCTGGCTGGTGGC*T	PCR1 oligo of CgE	C
cIGHG-PCR1	ACACTCTTTCCCTACACGACGCTCTTCCGATCTNNGGCCGTGGTGGAGGC*T	PCR1 oligo of CgG	C
cIGHM-PCR1	ACACTCTTTCCCTACACGACGCTCTTCCGATCTNNNNAGGTTTGGAGGGGATGGACTC*T	PCR1 oligo of Cmu	C
cIGKC-PCR1	ACACTCTTTCCCTACACGACGCTCTTCCGATCTNNCTGGCTGGGCATCATTCCC*T	PCR1 oligo of Kappa chain	C
cIGLC-PCR1	ACACTCTTTCCCTACACGACGCTCTTCCGATCTNNNNGAGGMCTTGGGCTGACC*T	PCR1 oligo of Lambda chain	C
PCR1-F	GTGACTGGAGTTCAGACGTG*T	PCR1 Forward primer	C
PCR2-R	AATGATACGGCGACCACCGAGATCTACACTCTTTCCCTACACGA*C	PCR2 Reverse primer	D
PCR2-I1	CAAGCAGAAGACGGCATACGAGATCGTGATGTGACTGGAGTTCAGACGTG*T	PCR2 index primer 1	D
PCR2-I2	CAAGCAGAAGACGGCATACGAGATACATCGGTGACTGGAGTTCAGACGTG*T	PCR2 index primer 2	D
PCR2-I3	CAAGCAGAAGACGGCATACGAGATGCCTAAGTGACTGGAGTTCAGACGTG*T	PCR2 index primer 3	D
PCR2-I4	CAAGCAGAAGACGGCATACGAGATTGGTCAGTGACTGGAGTTCAGACGTG*T	PCR2 index primer 4	D
PCR2-I5	CAAGCAGAAGACGGCATACGAGATCACTGTGTGACTGGAGTTCAGACGTG*T	PCR2 index primer 5	D
PCR2-I6	CAAGCAGAAGACGGCATACGAGATATTGGCGTGACTGGAGTTCAGACGTG*T	PCR2 index primer 6	D
PCR2-I7	CAAGCAGAAGACGGCATACGAGATGATCTGGTGACTGGAGTTCAGACGTG*T	PCR2 index primer 7	D
PCR2-I8	CAAGCAGAAGACGGCATACGAGATTCAAGTGTGACTGGAGTTCAGACGTG*T	PCR2 index primer 8	D
PCR2-I9	CAAGCAGAAGACGGCATACGAGATCTGATCGTGACTGGAGTTCAGACGTG*T	PCR2 index primer 9	D
PCR2-I10	CAAGCAGAAGACGGCATACGAGATCGATGTGTGACTGGAGTTCAGACGTG*T	PCR2 index primer 10	D
PCR2-I11	CAAGCAGAAGACGGCATACGAGATTGACCAGTGACTGGAGTTCAGACGTG*T	PCR2 index primer 11	D
PCR2-I12	CAAGCAGAAGACGGCATACGAGATACAGTGGTGACTGGAGTTCAGACGTG*T	PCR2 index primer 12	D
PCR2-I13	CAAGCAGAAGACGGCATACGAGATGCCAATGTGACTGGAGTTCAGACGTG*T	PCR2 index primer 13	D
PCR2-I14	CAAGCAGAAGACGGCATACGAGATCAGATCGTGACTGGAGTTCAGACGTG*T	PCR2 index primer 14	D
PCR2-I15	CAAGCAGAAGACGGCATACGAGATCTTGTAGTGACTGGAGTTCAGACGTG*T	PCR2 index primer 15	D
PCR2-I16	CAAGCAGAAGACGGCATACGAGATATCACGGTGACTGGAGTTCAGACGTG*T	PCR2 index primer 16	D
Key
A	Adenine
C	Cytosine
G	Guanine
T	Thymine
Y	Pyrimidine (C or T)
N	Any nucleotide
M	Amino (A or C)
*	Phosphorothioate bond between these two nucleotides
[Block]	Phosphoramidite C3 Spacer
