# Supplementary material for: Development and application of a next-generation sequencing protocol and bioinformatics pipeline for the comprehensive analysis of the canine immunoglobulin repertoire
Source: PLoS One. 2022 Jul 8;17(7):e0270710. doi: 10.1371/journal.pone.0270710 (PMC9269486; doi:10.1371/journal.pone.0270710)
Supplement: S3 Table — (XLSX) [file pone.0270710.s017.xlsx]

## Sheet: Sheet1
DogID	Reported Breed	Sex	Age at Enrollment (years)	Primary Visit Reason
D02293	Labrador Retriever	M	2.8	hindlimb lameness
D02318	Labrador Retriever	F	5.6	hindlimb lameness
D02348	Labrador Retriever	M	9.3	employee/student pet
D02353	German Shepherd	M	3.6	wellness
D02354	Labrador Retriever	M	12.3	suspect laryngeal paralysis
D02365	Newfoundland	M	5.3	rehabilitation post knee surgery
D02366	Labrador Retriever	M	11.5	wellness
D02447	Golden Retriever	F	12.4	wellness
D02482	Labrador Retriever	F	1.6	employee/student pet
D02483	Labrador Retriever	M	7	employee/student pet
D02484	German Shepherd	F	5.3	employee/student pet
D02485	Drahthar	M	6.9	employee/student pet
D02486	Labrador Retriever	M	8	employee/student pet
D02487	Border Collie	M	4.7	employee/student pet
D02488	Cavalier King Charles	M	6.3	employee/student pet
D02489	Standard Poodle	F	8.4	employee/student pet
D02493	Golden Retriever	F	9.4	employee/student pet
D02942	German Shepherd	F	4.3	wellness
D03078	English Setter	M	10	hindlimb lameness
D03213	Australian Shepherd	M	8.2	hindlimb lameness
D03291	Catahoula Hound	M	12.4	employee/student pet
D03345	Mixed	F	4.3	wellness
D03520	Mixed	M	6.9	wellness
D04081	Shih Tzu	M	10.3	wellness
D04390	German Shepherd	M	11.3	wellness
