# Supplementary material for: Development and application of a next-generation sequencing protocol and bioinformatics pipeline for the comprehensive analysis of the canine immunoglobulin repertoire
Source: PLoS One. 2022 Jul 8;17(7):e0270710. doi: 10.1371/journal.pone.0270710 (PMC9269486; doi:10.1371/journal.pone.0270710)
Supplement: S4 Table — Chains with less than 1000 reads or greater than 95% of reads not assigned to clonotype (in grey) that were excluded for each sample and time point. (XLSX) [file pone.0270710.s018.xlsx]

## Sheet: long
DogID	Phenotype	Breed	Time Point	Chain	VJ Reads Analyzed	% of Reads Not Matched to Clonotypes
D02219	case	Jack Russell Terrier	T1	IGK	909	89.55
D02220	case	Labrador Retriever	T1	IGH	15	93.33
D02220	case	Labrador Retriever	T2	IGK	504	30.36
D02220	case	Labrador Retriever	T2	IGL	841	87.28
D02244	case	German Shepherd	T1	IGH	810	25.56
D02244	case	German Shepherd	T1	IGK	643	28.93
D02244	case	German Shepherd	T2	IGH	809	73.92
D02244	case	German Shepherd	T2	IGK	720	32.78
D02244	case	German Shepherd	T2	IGL	808	83.54
D02267	case	Labrador Retriever	T1	IGH	0	100
D02267	case	Labrador Retriever	T1	IGK	0	100
D02267	case	Labrador Retriever	T1	IGL	0	100
D02292	case	Bassett Hound	T1	IGH	504	77.58
D02292	case	Bassett Hound	T2	IGH	17	47.06
D02292	case	Bassett Hound	T2	IGK	3	100
D02292	case	Bassett Hound	T2	IGL	0	100
D02386	case	German Shepherd	T1	IGH	496	91.33
D02386	case	German Shepherd	T1	IGK	470	31.91
D02386	case	German Shepherd	T1	IGL	806	85.36
D02386	case	German Shepherd	T2	IGH	473	84.99
D02386	case	German Shepherd	T2	IGK	230	31.3
D02386	case	German Shepherd	T2	IGL	294	92.86
D02543	case	Labrador Retriever	T1	IGH	519	58.77
D02543	case	Labrador Retriever	T2	IGH	90	61.11
D02741	case	Siberian Husky	T1	IGK	394	24.62
D02741	case	Siberian Husky	T1	IGL	800	48.5
D02976	case	American Staffordshire Terrier	T2	IGK	930	27.31
D02977	case	Rat Terrier	T1	IGK	996	27.11
D02977	case	Rat Terrier	T2	IGH	647	66
D03083	case	Great Dane	T1	IGH	4	0
D03083	case	Great Dane	T1	IGK	0	100
D03083	case	Great Dane	T1	IGL	2	100
D03265	case	Australian Cattle Dog	T1	IGH	2	100
D03265	case	Australian Cattle Dog	T1	IGK	0	100
D03265	case	Australian Cattle Dog	T1	IGL	10	100
D03631	case	Weimeraner	T1	IGK	200	32
D03631	case	Weimeraner	T1	IGL	922	92.73
D03728	case	German Shepherd	T1	IGH	499	47.09
D03728	case	German Shepherd	T1	IGK	164	47.56
D02293	control	Labrador Retriever	T1	IGH	4719	95.91
D02318	control	Labrador Retriever	T1	IGH	290	56.9
D02348	control	Labrador Retriever	T1	IGK	470	38.51
D02353	control	German Shepherd	T1	IGH	0	100
D02354	control	Labrador Retriever	T1	IGK	494	36.44
D02482	control	Labrador Retriever	T1	IGK	365	65.75
D02482	control	Labrador Retriever	T1	IGL	151	99.34
D02483	control	Labrador Retriever	T1	IGL	333	95.5
D02484	control	German Shepherd	T1	IGH	6336	96.05
D02484	control	German Shepherd	T1	IGK	436	76.15
D02484	control	German Shepherd	T1	IGL	85	90.59
D02485	control	Drahthar	T1	IGK	417	46.76
D02485	control	Drahthar	T1	IGL	917	83.97
D02486	control	Labrador Retriever	T1	IGK	712	69.1
D02487	control	Border Collie	T1	IGK	953	66.11
D02487	control	Border Collie	T1	IGL	772	90.8
D02488	control	Cavalier King Charles	T1	IGK	1	100
D02488	control	Cavalier King Charles	T1	IGL	0	100
D02489	control	Standard poodle	T1	IGK	230	57.39
D02489	control	Standard poodle	T1	IGL	401	45.14
D03078	control	English Setter	T1	IGH	111	64.86
D03213	control	Australian Shepherd	T1	IGK	396	35.86
D03213	control	Australian Shepherd	T1	IGL	623	84.91
D04081	control	Shih Tzu	T1	IGH	64	100
D04081	control	Shih Tzu	T1	IGK	4	100
D04081	control	Shih Tzu	T1	IGL	10	100
D04390	control	German Shepherd	T1	IGH	849	99.76
D04390	control	German Shepherd	T1	IGK	210	93.33
D04390	control	German Shepherd	T1	IGL	185	97.3

## Sheet: wide
sample	case_status	breed	time_point	chain	IgH		IgK		IgL
					reads_analyzed	percent	reads_analyzed	percent	reads_analyzed	percent
D02267	case	Labrador Retriever	T1	IgK			16	31.25
D02267	case	Labrador Retriever	T1	IgL					66	27.27
D02267	case	Labrador Retriever	T1	IgH	10	0
D02287	case	Labrador Retriever	T1	IgH	650	16.46
D02292	case	Bassett Hound	T2	IgK			3411	4.69
D02292	case	Bassett Hound	T2	IgL					46963	0.5
D02292	case	Bassett Hound	T2	IgH	56215	1.42
D02318	control	Labrador Retriever	T1	IgH	634	28.86
D02353	control	German Shepherd	T1	IgH	141	19.15
D02488	control	Cavalier King Charles	T1	IgK			288	14.24
D02488	control	Cavalier King Charles	T1	IgL					1611	4.35
D02543	case	Labrador Retriever	T2	IgH	878	34.97
D02883	case	American Staffordshire Terrier	T1	IgH	424	24.06
D02926	case	Rottweiler	T1	IgH	626	26.68
D02926	case	Rottweiler	T2	IgH	900	23.89
D03078	control	English Setter	T1	IgH	384	11.98
D03083	case	Great Dane	T1	IgK			302	45.03
D03131	case	Chesapeake Bay Retriever	T1	IgK			89	52.81
D03131	case	Chesapeake Bay Retriever	T1	IgL					459	55.56
D03131	case	Chesapeake Bay Retriever	T1	IgH	219	40.18
D03265	case	Australian Cattle Dog	T1	IgK			201	22.89
D04390	control	German Shepherd	T1	IgL					51304	4.24
D04390	control	German Shepherd	T1	IgH	47862	1.24
