# Supplementary material for: Development and application of a next-generation sequencing protocol and bioinformatics pipeline for the comprehensive analysis of the canine immunoglobulin repertoire
Source: PLoS One. 2022 Jul 8;17(7):e0270710. doi: 10.1371/journal.pone.0270710 (PMC9269486; doi:10.1371/journal.pone.0270710)
Supplement: S5 Table — Jaccard index (calculated by VDJtools’ “OverlapPair” method) for three cases (D02154, D02269, and D02640) where all three chains passed filtering criteria [28]. (XLSX) [file pone.0270710.s019.xlsx]

## Sheet: Sheet1
	Chain	Clonotypes		Clone Sharing (Jaccard index)
DogID		T1	T2
D02154	IGH	92	1143	0.004
	IGK	53	91	0.059
	IGL	102	252	0.011
D02269	IGH	255	402	0.015
	IGK	97	174	0.404
	IGL	1541	2873	0.364
D02640	IGH	207	446	0.013
	IGK	200	143	0.429
	IGL	3907	2896	0.473
