# Supplementary material for: Development and application of a next-generation sequencing protocol and bioinformatics pipeline for the comprehensive analysis of the canine immunoglobulin repertoire
Source: PLoS One. 2022 Jul 8;17(7):e0270710. doi: 10.1371/journal.pone.0270710 (PMC9269486; doi:10.1371/journal.pone.0270710)
Supplement: S7 Table — (XLSX) [file pone.0270710.s021.xlsx]

## Sheet: Sheet1
	Enrollment (T1)		6 Weeks (T2)
DogID	IGHV3-38	IGHV4-1	IGHV3-38	IGHV4-1
D02154	0.900543	0.0441298	0.380108	0.195397
D02219	0.960434	0.00426687	0.208202	0.217666
D02269	0.00783379	0.202657	0.0478632	0.384273
D02640	0.0495604	0.255795	0.359656	0.101467
D02741	0.354155	0.0766871	0.292553	0.143617
D02976	0.0467738	0.41137	0.143923	0.34968
